# Supplementary material for: Layer-by-Layer Combination of MWCNTs and Poly(ferulic acid) as Electrochemical Platform for Hesperidin Quantification
Source: Biosensors (Basel). 2023 Apr 25;13(5):500. doi: 10.3390/bios13050500 (PMC10216161; doi:10.3390/bios13050500)
Supplement: Supplementary file 1 [file biosensors-13-00500-s001.zip]

Archive with 1 entries (1 files):
- biosensors-2279030-supplementary.pdf
